# Supplementary material for: Sex Differences in the Expression of Cardiac Remodeling and Inflammatory Cytokines in Patients with Obstructive Sleep Apnea and Atrial Fibrillation
Source: Biomedicines. 2024 May 23;12(6):1160. doi: 10.3390/biomedicines12061160 (PMC11200694; doi:10.3390/biomedicines12061160)
Supplement: Supplementary file 1 [file biomedicines-12-01160-s001.zip]

Archive with 1 entries (1 files):
- biomedicines-3010020-supplementary.pdf
